# Supplementary material for: A Neural Sensor with a Nanocomposite Interface for the Study of Spike Characteristics of Hippocampal Neurons under Learning Training
Source: Biosensors (Basel). 2022 Jul 21;12(7):546. doi: 10.3390/bios12070546 (PMC9312960; doi:10.3390/bios12070546)
Supplement: Supplementary file 1 [file biosensors-12-00546-s001.zip]

Archive with 1 entries (1 files):
- biosensors-1804024-supplementary.pdf
